# Supplementary material for: Epitope Profiling of Diphtheria Toxoid Provides Enhanced Monitoring for Consistency Testing during Manufacturing Process Changes
Source: Vaccines (Basel). 2022 May 13;10(5):775. doi: 10.3390/vaccines10050775 (PMC9147534; doi:10.3390/vaccines10050775)
Supplement: Supplementary file 1 [file vaccines-10-00775-s001.zip]

Archive with 1 entries (1 files):
- vaccines-1675290-supplementary.pdf
